# Supplementary material for: Prevalence, Virulence Characterization, AMR Pattern and Genetic Relatedness of Vibrio parahaemolyticus Isolates From Retail Seafood of Kerala, India
Source: Front Microbiol. 2020 Apr 7;11:592. doi: 10.3389/fmicb.2020.00592 (PMC7154082; doi:10.3389/fmicb.2020.00592)
Supplement: Supplementary file 2 [file Table_2.xlsx]

## Sheet: Supplementay Table S2
Supplementary Table S2: Antibiotic sensitivity profile of pathogenic V. parahaemolyticus isolates from seafood
Identification number	Resistance profile	Number of classes tested	Number of classes nonsusceptible	AMP	AMC	FEP	CTX	FOX	CAZ	MEM	GEN	TCY	CIP	SXT	CHL	No. of antibiotics R	MAR Index
RM.T.SH6		7	0	S	S	S	S	S	S	S	S	S	S	S	S	0	0
RM.T.SR11	FEP	7	1	S	S	I	S	S	S	S	S	S	S	S	S	0	0
RM.T.MT2	FEP CTX	7	2	S	S	I	I	S	S	S	S	S	S	S	S	0	0
RM.T.SH7	AMP FEP	7	2	R	S	I	S	S	S	S	S	S	S	S	S	1	0.0833333
RM.T.SR8	AMP FEP	7	2	I	S	I	S	S	S	S	S	S	S	S	S	0	0
RM.P.PR2	FEP CTX FOX	7	3	S	S	I	I	I	S	S	S	S	S	S	S	0	0
RM.A.MK6	AMP FEP FOX	7	3	R	S	I	S	I	S	S	S	S	S	S	S	1	0.0833333
RM.CH.CL6	AMP FEP CTX	7	3	R	S	I	I	S	S	S	S	S	S	S	S	1	0.0833333
RM.CH.KZ1	AMP FEP CTX	7	3	R	S	I	R	S	S	S	S	S	S	S	S	2	0.166667
RM.CH.KZ5	AMP FEP CTX	7	3	R	S	I	I	S	S	S	S	S	S	S	S	1	0.0833333
RM.P.PS5	AMP FEP CTX	7	3	R	S	I	I	S	S	S	S	S	S	S	S	1	0.0833333
RM.T.SH1	AMP FEP FOX CAZ	7	4	R	S	I	S	I	I	S	S	S	S	S	S	1	0.0833333
RM.T.SH2	AMP FEP FOX CAZ	7	4	R	S	I	S	I	I	S	S	S	S	S	S	1	0.0833333
RM.T.SH13	AMP FEP CTX CAZ	7	3	R	S	I	R	S	I	S	S	S	S	S	S	2	0.166667
RM.T.SH5	AMP FEP CTX CAZ	7	3	R	S	I	I	S	I	S	S	S	S	S	S	1	0.0833333
RM.CH.CL5	AMP FEP CTX FOX	7	4	R	S	I	I	I	S	S	S	S	S	S	S	1	0.0833333
RM.CH.KZ3	AMP FEP CTX FOX	7	4	R	S	I	R	I	S	S	S	S	S	S	S	2	0.166667
RM.P.WT3	AMP FEP CTX FOX	7	4	R	S	I	I	I	S	S	S	S	S	S	S	1	0.0833333
RM.P.WT5	AMP FEP CTX FOX	7	4	R	S	I	I	I	S	S	S	S	S	S	S	1	0.0833333
RM.T.MK1	AMP FEP CTX FOX	7	4	R	S	R	R	R	S	S	S	S	S	S	S	4	0.333333
RM.T.MN8	AMP FEP CTX FOX	7	4	R	S	I	R	I	S	S	S	S	S	S	S	2	0.166667
RM.A.MK1	AMP FEP CTX FOX CAZ	7	4	R	S	R	R	I	R	S	S	S	S	S	S	4	0.333333
RM.A.MK5	AMP FEP CTX FOX CAZ	7	4	R	S	I	I	I	I	S	S	S	S	S	S	1	0.0833333
RM.CH.CL7	AMP FEP CTX FOX CAZ	7	4	I	S	I	R	I	I	S	S	S	S	S	S	1	0.0833333
RM.P.WT2	AMP FEP CTX FOX CAZ	7	4	R	S	I	R	I	I	S	S	S	S	S	S	2	0.166667
RM.T.SH11	AMP FEP CTX FOX CAZ	7	4	R	S	I	R	I	I	S	S	S	I	S	S	2	0.166667
RM.T.SH8	AMP FEP CTX FOX CAZ	7	4	R	S	I	R	I	I	S	S	S	S	S	S	2	0.166667
RM.T.SR12	AMP FEP CTX FOX CAZ	7	4	R	S	R	R	I	I	S	S	S	S	S	S	3	0.25
RM.T.SR6	AMP FEP CTX FOX CAZ	7	4	R	S	I	R	I	I	S	S	S	S	S	S	2	0.166667
